# Supplementary material for: A Middle Stone Age occupation identified at Baden-Baden in the grasslands of the Free State, South Africa
Source: Sci Rep. 2026 Apr 6;16:12027. doi: 10.1038/s41598-026-43246-9 (PMC13068903; doi:10.1038/s41598-026-43246-9)
Supplement: Supplementary file 1 — Supplementary Material 1 [file 41598_2026_43246_MOESM1_ESM.xlsx]

## Sheet: Sheet 1
																													delta 13C
Dataset 1: Concentration of extracted n-alkanes per sediment sample (each as average of 3 GC measurements) as well as carbon and hydrogen stable isotope measurements.																													nC25	STDEV	n	SEM	nC27	STDEV	n	SEM	nC29	STDEV	n	SEM	nC31	STDEV	n	SEM	nC33	STDEV	n	SEM
Sample	Mean n-C24 (ng / µl)	Mean n-C25 (ng / µl)	Mean n-C26 (ng / µl)	Mean n-C27 (ng / µl)	Mean n-C28 (ng / µl)	Mean n-C29 (ng / µl)	Mean n-C30 (ng / µl)	Mean n-C31 (ng / µl)	Mean n-C32 (ng / µl)	Mean n-C33 (ng / µl)	Mean n-C34 (ng / µl)	Mean n-C35 (ng / µl)	Sum (ng / µl)		Mean n-C24 (ng / sed)	Mean n-C25 (ng / sed)	Mean n-C26 (ng / sed)	Mean n-C27 (ng / sed)	Mean n-C28 (ng / sed)	Mean n-C29 (ng / sed)	Mean n-C30 (ng / sed)	Mean n-C31 (ng / sed)	Mean n-C32 (ng / sed)	Mean n-C33 (ng / sed)	Mean n-C34 (ng / sed)	Mean n-C35 (ng / sed)	Sum n-alkanes (ng / g sed)		[‰ VPDB]				[‰ VPDB]				[‰ VPDB]				[‰ VPDB]				[‰ VPDB]
ME 51 BAD2.PB1	2.79188	17.9231	5.44939	20.6472	3.75547	15.5762	4.49773	15.5547	5.75167	16.3853	4.78842	7.69061	120.812		16.6879	107.132	32.5726	123.414	22.4475	93.1031	26.8842	92.9748	34.3794	97.9398	28.6218	45.969	722.126		-23.2234	0.246002	3	0.142029	-25.5265	0.141681	3	0.0817997	-28.9573	0.240835	3	0.139046	-29.4344	0.0847276	3	0.0489175	-28.1849	0.195216	3	0.112708
ME 52 BAD2.PB3	3.01805	9.64141	4.53116	20.3328	3.92924	17.7673	4.64809	15.2499	5.00352	12.657	3.60067	5.34019	105.719		18.8439	60.1986	28.2914	126.953	24.5332	110.935	29.0215	95.2164	31.2408	79.0275	22.4817	33.3429	660.086		-26.0126	0.253171	3	0.146169	-30.1653	0.235259	3	0.135827	-31.4787	0.106641	3	0.0615695	-29.5638	0.0405992	3	0.02344	-27.0351	0.0965915	3	0.0557671
ME 53 BAD2.PB5	1.59245	7.19432	3.56344	12.718	5.27613	16.0495	11.0454	29.2936	15.0922	29.8052	11.4831	11.585	154.698		9.93296	44.8747	22.227	79.3289	32.91	100.109	68.896	182.72	94.1379	185.911	71.6259	72.2616	964.935						-23.9476	0.0350294	3	0.0202242	-27.4888	0.118869	3	0.0686293	-28.5119	0.0647082	3	0.0373593	-28.7196	0.0494147	3	0.0285296
ME 54 BAD2.PB6	1.75115	9.00769	4.83445	14.9966	3.18317	7.96631	3.3095	12.8422	3.26199	9.45959	2.33674	2.97536	75.9247		10.9317	56.2313	30.1795	93.6173	19.8712	49.7304	20.6599	80.1687	20.3632	59.0523	14.5873	18.5739	473.967						-22.65	0.179054	2	0.12661	-28.0642	0.0341055	2	0.0241162	-28.8868	0.010031	2	0.00709301	-28.2353	0.00150465	2	0.00106395
ME 73 BAD2.PB7	2.18312	10.4964	6.02365	18.3446	4.06809	11.0554	4.54164	18.5197	4.5569	11.7747	3.27428	3.67596	98.5145		13.2367	63.6415	36.5225	111.226	24.6656	67.031	27.5368	112.288	27.6293	71.3924	19.8525	22.288	597.311		-23.8256	0.180958	3	0.104476	-23.6246	0.127428	3	0.0735709	-29.06	0.140089	3	0.0808806	-29.2362	0.201847	3	0.116537	-29.1342	0.164004	3	0.0946877
ME 55 BAD2.PB8	1.67955	8.4882	4.45478	12.9028	2.81793	7.46019	3.10123	12.6876	3.46426	9.25708	2.54234	3.05378	71.9098		10.471	52.9189	27.773	80.4415	17.5681	46.5099	19.3344	79.0998	21.5976	57.7125	15.85	19.0385	448.315														-29.4214	0.120372	2	0.0851161	-28.792	0.202125	2	0.142924
ME 74 BAD2.PB9	1.62109	11.1272	6.34596	20.1161	4.64151	11.0546	5.17378	18.1261	5.46247	12.6629	3.9897	4.32076	104.642		10.0055	68.6777	39.1677	124.158	28.6478	68.2297	31.933	111.876	33.7148	78.1565	24.6247	26.6681	645.86		-25.3609	0.107839	2	0.0762534	-24.7379	0.0265835	2	0.0187973	-29.5415	0.0581826	2	0.0411413	-29.5651	0.0456433	2	0.0322747	-29.3203	0.0155488	2	0.0109947
ME 56 BAD2.PB10	1.45243	6.20496	3.21854	8.65668	2.6649	7.91282	3.56157	13.9706	3.71375	8.3538	2.76208	3.0465	65.5186		9.06016	38.706	20.077	53.9996	16.6234	49.3595	22.2167	87.1475	23.1661	52.1103	17.2296	19.0038	408.7
ME 76 BAD2.PB11	1.65174	8.33506	5.19048	14.6543	4.34236	11.0399	5.68496	18.9359	6.07651	12.1029	4.258	4.47774	96.7498		10.1496	51.217	31.8943	90.0473	26.6828	67.8378	34.9328	116.356	37.3388	74.3693	26.1644	27.5147	594.505		-23.5312	0.115875	2	0.0819359	-23.7514	0.0546991	3	0.0315806	-29.1392	0.0899919	3	0.0519568	-29.3873	0.0104368	3	0.00602567	-29.3472	0.0579244	3	0.0334426
ME 57 BAD2.PB12	1.39765	5.40633	3.26492	7.4513	2.77209	6.55154	3.82249	11.5473	4.15942	8.20076	3.17939	3.36916	61.1223		8.71029	33.6927	20.3473	46.4371	17.2759	40.8298	23.8221	71.9636	25.9219	51.1078	19.8142	20.9969	380.919										-29.268	0.382182	2	0.270244	-29.3572	0.142441	2	0.100721	-29.2233	0.0947933	2	0.067029
ME 75 BAD2.PB13	1.62109	5.65546	3.06069	8.36305	2.95015	9.4628	4.86475	16.5837	5.05377	10.9745	3.63217	4.02102	76.2432		10.0577	35.0879	18.9893	51.8864	18.3034	58.7095	30.1821	102.889	31.3548	68.0888	22.5349	24.9474	473.031		-24.286	0.0912866	2	0.0645494	-25.6157	0.144955	2	0.102499	-29.4974	0.106334	2	0.0751894	-29.4297	0.0205646	2	0.0145413	-29.4292	0.040126	2	0.0283733
		red numbers = concentration too low for isotope measurements
[truncated: 20 more columns]
